# Supplementary material for: Joint QTL Mapping and Transcriptome Sequencing Analysis Reveal Candidate Seed-Shattering-Related Genes in Common Buckwheat
Source: Int J Mol Sci. 2023 Jun 11;24(12):10013. doi: 10.3390/ijms241210013 (PMC10298342; doi:10.3390/ijms241210013)
Supplement: Supplementary file 1 [file ijms-24-10013-s001.zip]

Archive with 1 entries (1 files):
- ijms-2405701-supplementary.xlsx
