# Supplementary material for: Joint QTL Mapping and Transcriptome Sequencing Analysis Reveal Candidate Seed-Shattering-Related Genes in Common Buckwheat
Source: Int J Mol Sci. 2023 Jun 11;24(12):10013. doi: 10.3390/ijms241210013 (PMC10298342; doi:10.3390/ijms241210013)
Supplement: Supplementary file 1 [file ijms-24-10013-s001.zip › ijms-2405701-supplementary.xlsx]

## Sheet: Table S1
Table S1 Data Statistics of RNA-Seq of pedicel in Gr and UD.
Samples	Total Reads	Clean reads	Clean bases	GC Content	%≥Q30	Mapped Reads
GF1	41047072	20523536	6138424652	0.461	0.9379	32,717,566 (79.71%)
GF2	44083174	22041587	6602869118	0.4565	0.9384	34,994,949 (79.38%)
GF3	49491538	24745769	7399710422	0.4655	0.937	40,681,739 (82.20%)
WF1	50340122	25170061	7531255350	0.4602	0.9367	40,190,624 (79.84%)
WF2	48705406	24352703	7283685406	0.464	0.9395	37,403,711 (76.80%)
WF3	45070200	22535100	6724035886	0.4611	0.9411	36,650,362 (81.32%)

## Sheet: Table S2
Table S2 The analysis of DEGs for transcriptome sequencing in Common buckwheat
#ID	UD_fpkm	Gr_fpkm	log2FC	regulated	NR_annotation
Fes_sc0121449.1.g000001.aua.1.gene	96.597	29.7056	-1.50481	down	hypothetical protein CRG98_000385 [Punica granatum]
Fagopyrum_esculentum_newGene_3181	22.3827	199.848	2.61999	up	terpene synthase 12 [Tripterygium wilfordii]
Fes_sc0000449.1.g000016.aua.1.gene	2.37015	21.6607	2.20966	up	GDSL esterase/lipase At4g28780-like [Quercus suber]
Fes_sc0000406.1.g000009.aua.1.gene	3.60529	8.9802	1.11777	up	hypothetical protein JCGZ_21753 [Jatropha curcas]
Fes_sc0001363.1.g000004.aua.1.gene	78.0261	15.7007	-1.84661	down	uncharacterized protein LOC107872638 [Capsicum annuum]
Fes_sc0116957.1.g000001.aua.1.gene	6.13915	1.0086	-1.94207	down	aluminum-activated malate transporter 2-like [Carica papaya]
Fes_sc0166960.1.g000001.aua.1.gene	4.03735	0.838073	-1.90035	down	--
Fes_sc0008848.1.g000004.aua.1.gene	167.929	71.6505	-1.2182	down	SPX domain-containing protein 1-like [Manihot esculenta]
Fes_sc0015036.1.g000005.aua.1.gene	246.204	74.8133	-1.56675	down	probable calcium-binding protein CML49 [Oryza brachyantha]
Fes_sc0006932.1.g000005.aua.1.gene	17.7332	4.35444	-1.69579	down	sesquiterpene synthase, partial [Persicaria minor]
Fagopyrum_esculentum_newGene_3447	17.825	343.203	3.57688	up	terpene synthase [Populus trichocarpa]
Fes_sc0001256.1.g000012.aua.1.gene	3.2385	21.5059	1.98693	up	transcription factor EMB1444 [Ricinus communis]
Fes_sc0000011.1.g000147.aua.1.gene	229.555	88.3596	-1.32236	down	NAC transcription factor 25-like [Lactuca sativa]
Fes_sc0001018.1.g000003.aua.1.gene	16.3341	4.82919	-1.5568	down	heptahelical transmembrane protein 4 isoform X1 [Durio zibethinus]
Fes_sc0000174.1.g000017.aua.1.gene	3.58371	0.073175	-2.07175	down	Caffeic acid 3-O-methyltransferase [Gossypium arboreum]
Fes_sc0033953.1.g000001.aua.1.gene	4.09916	65.302	2.82764	up	kirola-like [Lactuca sativa]
Fes_sc0016307.1.g000002.aua.1.gene	4.59273	12.7897	1.24882	up	protein ALUMINUM SENSITIVE 3 [Herrania umbratica]
Fes_sc0008256.1.g000001.aua.1.gene	3.61799	14.8678	1.57199	up	hypothetical protein VIGAN_06023300 [Vigna angularis var. angularis]
Fes_sc0013290.1.g000001.aua.1.gene	0.285159	1.21021	1.61528	up	uncharacterized protein LOC112031709 [Quercus suber]
Fes_sc0054223.1.g000001.aua.1.gene	6.61067	0.375866	-2.64062	down	hypothetical protein POPTR_0009s06520g, partial [Populus trichocarpa]
Fes_sc0030780.1.g000002.aua.1.gene	2.99032	0.166975	-2.19842	down	#N/A
Fes_sc0006770.1.g000003.aua.1.gene	11.3197	0.964897	-3.01564	down	probable ATP synthase 24 kDa subunit, mitochondrial [Lactuca sativa]
Fes_sc0006413.1.g000002.aua.1.gene	29.4343	9.40744	-1.54178	down	protein DA1-related 2 isoform X1 [Spinacia oleracea]
Fes_sc0010343.1.g000003.aua.1.gene	36.0557	13.5244	-1.32525	down	purple acid phosphatase 17-like [Ziziphus jujuba]
Fes_sc0003969.1.g000002.aua.1.gene	31.876	12.6661	-1.27513	down	phosphate transporter PHO1 homolog 10 [Beta vulgaris subsp. vulgaris]
Fes_sc0004127.1.g000015.aua.1.gene	1.97426	5.70373	1.31852	up	uncharacterized protein LOC110687811 [Chenopodium quinoa]
Fagopyrum_esculentum_newGene_7427	83.7133	29.7827	-1.42652	down	#N/A
Fes_sc0023353.1.g000001.gia.1.gene	0.33968	8.3578	1.9959	up	#N/A
Fes_sc0012744.1.g000001.aua.1.gene	70.9006	24.6441	-1.41403	down	hypothetical protein BVRB_4g076180 [Beta vulgaris subsp. vulgaris]
Fes_sc0063970.1.g000001.aua.1.gene	1.2444	6.48562	1.6955	up	Transferase [Trema orientalis]
Fes_sc0035207.1.g000001.aua.1.gene	1.28768	3.75522	1.28337	up	cellulose synthase-like protein G3 isoform X1 [Chenopodium quinoa]
Fes_sc0013567.1.g000001.aua.1.gene	2.05153	21.9857	1.96506	up	laccase-14 [Vitis vinifera]
Fes_sc0043945.1.g000001.aua.1.gene	20.5606	5.64355	-1.58641	down	aluminum-activated malate transporter 9-like [Durio zibethinus]
Fes_sc0179399.1.g000001.aua.1.gene	1.93885	26.5782	2.26907	up	Bifunctional inhibitor/plant lipid transfer protein/seed storage helical domain [Macleaya cordata]
Fes_sc0069491.1.g000001.aua.1.gene	29.6408	6.49918	-1.87292	down	NTP pyrophosphohydrolase MazG, putative catalytic core [Corchorus olitorius]
Fes_sc0001536.1.g000007.aua.1.gene	6.07737	16.2228	1.23171	up	WRKY DNA-binding protein 25 [Sesuvium portulacastrum]
Fes_sc0009357.1.g000002.aua.1.gene	135.341	28.9603	-1.79526	down	cytochrome P450 76AD1-like [Chenopodium quinoa]
Fes_sc0000035.1.g000045.aua.1.gene	1.21175	3.18044	1.17184	up	probable envelope ADP,ATP carrier protein, chloroplastic [Chenopodium quinoa]
Fes_sc0045579.1.g000001.aua.1.gene	0.797621	4.33555	1.79553	up	hypothetical protein B456_004G085900 [Gossypium raimondii]
Fes_sc0000452.1.g000003.aua.1.gene	1.72316	6.35683	1.56635	up	mitogen-activated protein kinase kinase kinase ANP1 [Morus notabilis]
Fes_sc0005137.1.g000007.aua.1.gene	32.0216	11.8745	-1.34342	down	Histidine phosphatase [Trema orientalis]
Fes_sc0140913.1.g000001.aua.1.gene	1.20419	9.66193	2.21694	up	spermidine hydroxycinnamoyl transferase-like [Glycine max]
Fes_sc0023622.1.g000001.aua.1.gene	0.259904	6.37202	2.72084	up	aerolysin-like protein FEM32 [Rumex acetosa]
Fes_sc0029366.1.g000001.aua.1.gene	1.69116	4.01066	1.05759	up	UDP-glycosyltransferase 76F1 isoform X2 [Vitis vinifera]
Fes_sc0014416.1.g000003.aua.1.gene	4.96874	25.0406	1.97075	up	hypothetical protein L195_g001705 [Trifolium pratense]
Fes_sc0001118.1.g000004.aua.1.gene	3.04785	14.9684	1.80986	up	probable 2-oxoglutarate-dependent dioxygenase At3g50210 isoform X1 [Chenopodium quinoa]
Fes_sc0071484.1.g000001.aua.1.gene	52.8605	26.4675	-1.01891	down	CDPK-related kinase 1 [Vitis vinifera]
Fes_sc0000666.1.g000008.aua.1.gene	50.0202	13.9151	-1.63057	down	glutaredoxin-C11 [Beta vulgaris subsp. vulgaris]
Fes_sc0064724.1.g000001.aua.1.gene	15.2837	4.23695	-1.64483	down	chaperone protein dnaJ 11, chloroplastic [Tarenaya hassleriana]
Fes_sc0000003.1.g000124.aua.1.gene	3.73669	0.251967	-2.07832	down	ABC transporter B family member 1 [Chenopodium quinoa]
Fes_sc0009400.1.g000005.aua.1.gene	8.20665	26.8554	1.40287	up	protein YLS3 [Nelumbo nucifera]
Fes_sc0010939.1.g000003.aua.1.gene	2.63765	0.255877	-2.19854	down	#N/A
Fes_sc0001451.1.g000001.aua.1.gene	25.1793	66.2089	1.24048	up	cytochrome P450 71A1-like [Chenopodium quinoa]
Fes_sc0009126.1.g000004.aua.1.gene	4.72075	1.85594	-1.30137	down	#N/A
Fes_sc0068858.1.g000001.aua.1.gene	1.61097	0.425054	-1.58955	down	cytochrome P450 71AT96 [Fallopia sachalinensis]
Fes_sc0004849.1.g000014.aua.1.gene	6.06038	29.5406	1.68492	up	expansin-A10-like isoform X1 [Manihot esculenta]
Fes_sc0187383.1.g000001.aua.1.gene	51.6758	132.671	1.16084	up	hypothetical protein POPTR_004G013200v3 [Populus trichocarpa]
Fes_sc0305588.1.g000001.aua.1.gene	9.45072	0	-4.04594	down	plasma membrane H+-ATPase, partial [Camellia sinensis]
Fes_sc0021189.1.g000001.aua.1.gene	5.40984	40.7954	2.09466	up	alkane hydroxylase MAH1 [Jatropha curcas]
Fagopyrum_esculentum_newGene_3871	0.466782	4.13032	2.26068	up	#N/A
Fes_sc0002063.1.g000011.aua.1.gene	45.3486	22.2896	-1.04045	down	#N/A
Fes_sc0060999.1.g000001.aua.1.gene	50.4029	18.7546	-1.40647	down	4-coumarate:CoA ligase, partial [Fagopyrum esculentum]
Fes_sc0127328.1.g000001.aua.1.gene	34.7051	11.6751	-1.41874	down	type I inositol polyphosphate 5-phosphatase 2-like [Chenopodium quinoa]
Fes_sc0001673.1.g000003.aua.1.gene	15.0872	4.21167	-1.602	down	phosphate transporter PHO1 homolog 10 [Beta vulgaris subsp. vulgaris]
Fes_sc0000049.1.g000027.aua.1.gene	7.2064	1.07652	-2.17835	down	monogalactosyldiacylglycerol synthase 2, chloroplastic [Beta vulgaris subsp. vulgaris]
Fes_sc0008955.1.g000007.aua.1.gene	30.1024	6.3128	-1.84069	down	inorganic phosphate transporter 1-4 [Olea europaea var. sylvestris]
Fes_sc0000689.1.g000003.aua.1.gene	4.1465	9.81286	1.05732	up	retrovirus-related Pol polyprotein from transposon TNT 1-94 [Trifolium pratense]
Fagopyrum_esculentum_newGene_8707	6.11362	0.841367	-1.93728	down	hypothetical protein JCGZ_08143 [Jatropha curcas]
Fes_sc0000492.1.g000003.gia.1.gene	6.5917	0	-3.34651	down	Phosphatidylinositol N-acetylglucosaminyltransferase subunit Y [Trema orientalis]
Fes_sc0367709.1.g000001.aua.1.gene	59.7081	5.41162	-1.98257	down	--
Fes_sc0152132.1.g000001.aua.1.gene	45.3827	6.81831	-2.30056	down	protein heading date 3a [Quercus suber]
Fes_sc0017498.1.g000004.aua.1.gene	229.261	68.3497	-1.57944	down	hypothetical protein BVRB_5g111830 [Beta vulgaris subsp. vulgaris]
Fes_sc0011712.1.g000008.aua.1.gene	8.23151	84.1717	2.15104	up	kirola-like [Erythranthe guttata]
Fes_sc0000197.1.g000015.aua.1.gene	0.228619	1.06332	1.71118	up	uncharacterized protein LOC109136537 [Beta vulgaris subsp. vulgaris]
Fes_sc0036476.1.g000001.aua.1.gene	12.0863	31.2772	1.1667	up	salicylate carboxymethyltransferase [Vitis vinifera]
Fes_sc0020007.1.g000002.aua.1.gene	8.00614	26.322	1.41787	up	uncharacterized protein LOC110802187 [Spinacia oleracea]
Fes_sc0004550.1.g000007.aua.1.gene	32.3907	5.28906	-2.17325	down	UDP-glycosyltransferase 89B2-like [Vitis vinifera]
Fes_sc0000012.1.g000014.aua.1.gene	16.5587	2.60798	-1.95783	down	#N/A
Fes_sc0002955.1.g000004.aua.1.gene	50.8011	10.1475	-1.94208	down	S-adenosylhomocysteine hydrolase [Handroanthus impetiginosus]
Fes_sc0382939.1.g000001.aua.1.gene	23.1604	63.4454	1.22377	up	hypothetical protein GOBAR_DD09357 [Gossypium barbadense]
Fes_sc0002955.1.g000002.aua.1.gene	6.51307	0.903904	-2.60886	down	S-adenosylhomocysteine hydrolase [Handroanthus impetiginosus]
Fes_sc0018660.1.g000001.aua.1.gene	358.068	99.2451	-1.69812	down	inorganic pyrophosphatase 1-like [Hevea brasiliensis]
Fes_sc0001447.1.g000002.aua.1.gene	3.96895	1.16055	-1.52712	down	protein BREVIS RADIX-like [Chenopodium quinoa]
Fes_sc0008386.1.g000001.aua.1.gene	39.3994	16.4429	-1.23845	down	random slug protein 5-like isoform X1 [Durio zibethinus]
Fes_sc0009861.1.g000001.aua.1.gene	0.483486	3.4323	1.9339	up	#N/A
Fes_sc0001458.1.g000018.aua.1.gene	5.69634	1.26978	-1.72647	down	hypothetical protein TanjilG_18145 [Lupinus angustifolius]
Fes_sc0281858.1.g000001.aua.1.gene	34.9662	8.98728	-1.67851	down	probable xyloglucan endotransglucosylase/hydrolase protein 27 [Chenopodium quinoa]
Fes_sc0012172.1.g000005.aua.1.gene	11.4839	3.87687	-1.43837	down	putative clathrin assembly protein At2g01600 isoform X1 [Spinacia oleracea]
Fes_sc0034610.1.g000001.aua.1.gene	5.96643	1.34017	-1.89449	down	purple acid phosphatase 22-like [Ipomoea nil]
Fes_sc0003149.1.g000006.aua.1.gene	22.5883	61.3812	1.23863	up	aquaporin [Knorringia sibirica]
Fes_sc0020897.1.g000001.aua.1.gene	10.8045	0.775634	-2.52002	down	hypothetical protein POPTR_008G021100v3 [Populus trichocarpa]
Fes_sc0000947.1.g000002.aua.1.gene	321.507	95.2227	-1.57439	down	WAT1-related protein At2g39510-like [Nelumbo nucifera]
Fes_sc0096897.1.g000001.aua.1.gene	31.3497	6.88402	-1.72041	down	hypothetical protein PHAVU_003G245400g [Phaseolus vulgaris]
Fes_sc0011859.1.g000001.aua.1.gene	15.4387	4.85714	-1.52269	down	hypothetical protein POPTR_0010s12140g [Populus trichocarpa]
Fes_sc0000091.1.g000004.aua.1.gene	3.37151	1.16651	-1.38514	down	LRR receptor-like serine/threonine-protein kinase GSO2 [Helianthus annuus]
Fes_sc0000220.1.g000026.aua.1.gene	34.4489	12.8233	-1.37513	down	probable peroxygenase 4 isoform X1 [Citrus sinensis]
Fes_sc0257405.1.g000001.aua.1.gene	6.62218	0.552649	-2.27403	down	pyruvate kinase, cytosolic isozyme [Capsicum annuum]
Fes_sc0003580.1.g000003.aua.1.gene	33.5749	12.6676	-1.30614	down	2-oxoglutarate-dependent dioxygenase DAO-like [Chenopodium quinoa]
Fes_sc0016806.1.g000004.aua.1.gene	0.798177	3.43599	1.60545	up	uncharacterized protein LOC104898604 [Beta vulgaris subsp. vulgaris]
Fes_sc0010511.1.g000004.aua.1.gene	34.1464	15.8859	-1.10889	down	probable serine incorporator [Beta vulgaris subsp. vulgaris]
Fes_sc0098541.1.g000001.aua.1.gene	0.413209	9.18354	2.28711	up	laccase-14 [Vitis vinifera]
Fes_sc0013408.1.g000005.aua.1.gene	11.9253	2.14185	-1.88854	down	cytosolic sulfotransferase 15-like [Populus euphratica]
Fes_sc0132185.1.g000001.aua.1.gene	3.69408	56.9583	2.30906	up	MLP-like protein 43 [Chenopodium quinoa]
Fes_sc0007775.1.g000001.aua.1.gene	0.83644	5.07885	1.95173	up	ribonucleotide reductase large subunit a, partial [Camellia sinensis]
Fagopyrum_esculentum_newGene_12570	11.1157	1.78954	-2.04425	down	protein heading date 3a [Quercus suber]
Fes_sc0010036.1.g000002.aua.1.gene	5.40293	15.1525	1.30313	up	Zinc finger, CCCH-type [Corchorus olitorius]
Fes_sc0377637.1.g000001.aua.1.gene	117.149	42.9881	-1.34629	down	hypothetical protein POPTR_0006s06880g [Populus trichocarpa]
Fagopyrum_esculentum_newGene_4806	2.92816	0.0136397	-3.20615	down	protein NUCLEAR FUSION DEFECTIVE 4-like [Spinacia oleracea]
Fes_sc0000219.1.g000004.aua.1.gene	39.2533	12.1021	-1.49173	down	C2 calcium-dependent membrane targeting [Cynara cardunculus var. scolymus]
Fes_sc0199006.1.g000001.aua.1.gene	7.90608	0.767567	-2.28485	down	polygalacturonase B, partial [Actinidia chinensis]
Fes_sc0010430.1.g000002.aua.1.gene	111.666	42.2713	-1.34134	down	SPX domain-containing protein 2-like [Spinacia oleracea]
Fes_sc0005201.1.g000005.aua.1.gene	1.27819	6.79652	1.81756	up	probable xyloglucan endotransglucosylase/hydrolase protein 8 [Ricinus communis]
Fes_sc0000851.1.g000013.aua.1.gene	0.239388	5.90123	2.60226	up	glutathione S-transferase [Vitis vinifera]
Fes_sc0006822.1.g000002.aua.1.gene	14.2987	6.63253	-1.1353	down	sugar phosphatase YfbT [Ricinus communis]
Fes_sc0166771.1.g000001.aua.1.gene	17.8604	3.35666	-1.78269	down	cysteine synthase [Eucalyptus grandis]
Fes_sc0083443.1.g000001.aua.1.gene	20.5361	3.56946	-2.03926	down	peroxidase 10-like [Nicotiana attenuata]
Fes_sc0003155.1.g000006.aua.1.gene	0.152583	1.33331	2.01963	up	probable leucine-rich repeat receptor-like protein kinase At1g68400 [Vitis vinifera]
Fagopyrum_esculentum_newGene_8228	1.82194	6.53872	1.52841	up	unnamed protein product [Coffea canephora]
Fes_sc0011274.1.g000001.aua.1.gene	36.4128	12.6802	-1.40271	down	type I inositol polyphosphate 5-phosphatase 2 [Spinacia oleracea]
Fes_sc0000031.1.g000055.aua.1.gene	54.1745	20.2338	-1.43796	down	LOW QUALITY PROTEIN: high affinity nitrate transporter 2.5-like [Chenopodium quinoa]
Fes_sc0014046.1.g000006.aua.1.gene	0.921085	0.171135	-1.8359	down	uncharacterized protein LOC104894784 isoform X2 [Beta vulgaris subsp. vulgaris]
Fes_sc0000235.1.g000022.aua.1.gene	11.6268	5.74501	-1.03709	down	beta-ring carotene hydroxylase [Fagopyrum tataricum]
Fes_sc0001118.1.g000013.aua.1.gene	36.3355	13.6171	-1.34652	down	unnamed protein product, partial [Vitis vinifera]
Fes_sc0016306.1.g000002.aua.1.gene	0.417522	4.3353	1.97185	up	probable inactive patatin-like protein 9 [Erythranthe guttata]
Fes_sc0000666.1.g000009.aua.1.gene	100.713	20.1529	-1.94246	down	monothiol glutaredoxin-S9-like [Cajanus cajan]
Fes_sc0001280.1.g000002.aua.1.gene	2.75531	0.816056	-1.60697	down	#N/A
Fes_sc0005571.1.g000008.aua.1.gene	12.0645	5.00074	-1.2123	down	DEAD domain-containing protein/Helicase_C domain-containing protein/HA2 domain-containing protein/OB_NTP_bind domain-containing protein [Cephalotus follicularis]
Fes_sc0000152.1.g000007.aua.1.gene	2.84622	11.121	1.68146	up	caffeic acid 3-O-methyltransferase [Prunus persica]
Fes_sc0014109.1.g000001.aua.1.gene	10.416	48.5463	1.69552	up	kirola-like [Olea europaea var. sylvestris]
Fes_sc0000983.1.g000006.aua.1.gene	12.5696	5.37872	-1.20655	down	uncharacterized protein LOC110797841 isoform X2 [Spinacia oleracea]
Fes_sc0015914.1.g000006.aua.1.gene	5.30255	0.435977	-2.40515	down	probable indole-3-acetic acid-amido synthetase GH3.1 [Vitis vinifera]
Fes_sc0011386.1.g000003.aua.1.gene	14.3368	3.7034	-1.71317	down	uncharacterized protein LOC104896316 [Beta vulgaris subsp. vulgaris]
Fes_sc0003606.1.g000001.aua.1.gene	62.8062	18.7631	-1.5238	down	caffeic acid 3-O-methyltransferase-like [Ziziphus jujuba]
Fes_sc0378548.1.g000001.aua.1.gene	3.41477	40.925	1.98837	up	laccase-14 [Vitis vinifera]
Fes_sc0003026.1.g000002.aua.1.gene	0.054163	0.873228	2.70796	up	reverse transcriptase [Corchorus capsularis]
Fes_sc0016159.1.g000003.aua.1.gene	36.3889	14.7145	-1.2716	down	heavy metal-associated isoprenylated plant protein 26-like [Ziziphus jujuba]
Fes_sc0000100.1.g000008.aua.1.gene	55.7658	28.5972	-1.01428	down	probable trehalose-phosphate phosphatase I [Beta vulgaris subsp. vulgaris]
Fes_sc0008068.1.g000006.aua.1.gene	0.586927	0.142689	-1.67431	down	Transposon Ty3-G Gag-Pol polyprotein [Cajanus cajan]
Fes_sc0129279.1.g000001.aua.1.gene	23.1465	8.45429	-1.34978	down	probable serine incorporator [Chenopodium quinoa]
Fes_sc0004058.1.g000002.aua.1.gene	27.7838	10.1589	-1.37122	down	hypothetical protein POPTR_0010s12140g [Populus trichocarpa]
Fes_sc0008595.1.g000003.aua.1.gene	2.0059	0.434524	-1.75951	down	putative disease resistance RPP13-like protein 1 isoform X2 [Chenopodium quinoa]
Fes_sc0019996.1.g000002.aua.1.gene	2.50674	9.084	1.52482	up	nudix hydrolase 26, chloroplastic [Cucurbita maxima]
Fes_sc0273075.1.g000001.aua.1.gene	5.83199	1.17803	-1.77312	down	#N/A
Fes_sc0000696.1.g000005.aua.1.gene	2.85277	1.36268	-1.08244	down	uncharacterized protein LOC110714598 isoform X3 [Chenopodium quinoa]
Fes_sc0002400.1.g000006.gia.1.gene	0.391467	3.50014	1.98885	up	protein POLYCHOME-like [Chenopodium quinoa]
Fes_sc0013743.1.g000001.aua.1.gene	16.7531	5.54243	-1.51927	down	AUX/IAA protein [Corchorus capsularis]
Fes_sc0035958.1.g000001.aua.1.gene	4.37589	0.557159	-2.23874	down	coiled-coil domain-containing protein 124-like isoform X2 [Nelumbo nucifera]
Fes_sc0009433.1.g000003.aua.1.gene	40.1462	14.2011	-1.38559	down	aluminum-activated malate transporter 9-like [Durio zibethinus]
Fes_sc0004453.1.g000005.aua.1.gene	194.822	71.6748	-1.4329	down	hypothetical protein BVRB_5g126040 [Beta vulgaris subsp. vulgaris]
Fes_sc0008262.1.g000001.aua.1.gene	8.11232	3.68917	-1.15621	down	probable amino acid permease 7 isoform X1 [Vitis vinifera]
Fes_sc0002843.1.g000006.aua.1.gene	28.2824	123.235	1.63887	up	kirola-like [Erythranthe guttata]
Fes_sc0007451.1.g000004.aua.1.gene	103.056	26.846	-1.80156	down	Cu-oxidase domain-containing protein/Cu-oxidase_2 domain-containing protein/Cu-oxidase_3 domain-containing protein, partial [Cephalotus follicularis]
Fes_sc0029277.1.g000001.aua.1.gene	1.12568	4.12849	1.53674	up	uncharacterized protein LOC110799473 [Spinacia oleracea]
Fes_sc0005671.1.g000006.aua.1.gene	9.48386	26.8335	1.27807	up	polygalacturonase-inhibiting protein [Knorringia sibirica]
Fes_sc0076039.1.g000001.aua.1.gene	24.3794	11.7423	-1.0593	down	unknown [Populus trichocarpa x Populus deltoides]
Fes_sc0000006.1.g000016.aua.1.gene	0.761992	11.3365	2.26092	up	putative cell wall protein [Malus domestica]
Fes_sc0078539.1.g000001.aua.1.gene	0.684471	9.39162	2.38403	up	putative laccase-9 [Malus domestica]
Fes_sc0001801.1.g000013.aua.1.gene	5.56609	20.4407	1.54782	up	polygalacturonase-inhibiting protein [Knorringia sibirica]
Fes_sc0150710.1.g000001.aua.1.gene	2.54933	8.5339	1.48302	up	UDP-glycosyltransferase 76F1-like, partial [Vitis vinifera]
Fes_sc0005258.1.g000004.aua.1.gene	1.78211	0.329776	-2.00546	down	granule-bound starch synthase 1, chloroplastic/amyloplastic-like [Chenopodium quinoa]
Fes_sc0137709.1.g000001.aua.1.gene	25.1727	9.2838	-1.34158	down	glutaredoxin-C11-like [Spinacia oleracea]
Fes_sc0019651.1.g000002.aua.1.gene	0.549822	15.8441	2.63223	up	major latex protein homolog [Mesembryanthemum crystallinum]
Fes_sc0091427.1.g000001.aua.1.gene	10.3536	1.24957	-2.37859	down	aluminum-activated malate transporter 2-like isoform X3 [Chenopodium quinoa]
Fes_sc0006900.1.g000003.aua.1.gene	1.35886	6.18475	1.681	up	protein trichome birefringence-like 36 [Chenopodium quinoa]
Fes_sc0005461.1.g000005.aua.1.gene	1.95849	5.88855	1.3059	up	uncharacterized protein LOC110791051 [Spinacia oleracea]
Fes_sc0020004.1.g000001.auf.1.gene	0.717263	5.61724	2.02933	up	uncharacterized protein LOC104214838 isoform X2 [Nicotiana sylvestris]
Fes_sc0020888.1.g000003.aua.1.gene	138.183	29.2022	-1.8759	down	#N/A
Fes_sc0001458.1.g000015.aua.1.gene	22.5285	84.8061	1.61386	up	GDSL esterase/lipase APG-like [Chenopodium quinoa]
Fes_sc0023511.1.g000002.aua.1.gene	5.56506	0.694588	-2.08527	down	SPX domain-containing protein 3-like [Gossypium arboreum]
Fagopyrum_esculentum_newGene_14746	10.7641	1.95212	-1.90167	down	aluminum-activated malate transporter 2-like isoform X2 [Populus euphratica]
Fes_sc0045012.1.g000002.aua.1.gene	9.56615	57.4355	2.15573	up	hypothetical protein SOVF_130630 [Spinacia oleracea]
Fes_sc0097365.1.g000001.aua.1.gene	22.0682	3.44544	-2.30456	down	hypothetical protein CFP56_46441 [Quercus suber]
Fes_sc0000249.1.g000012.aua.1.gene	3.07057	13.9723	1.69891	up	pathogenesis-related protein 5-like [Durio zibethinus]
Fes_sc0000322.1.g000006.aua.1.gene	77.4119	357.11	1.687	up	non-specific lipid-transfer protein 1-like [Daucus carota subsp. sativus]
Fes_sc0048690.1.g000001.aua.1.gene	4.58847	1.76036	-1.32366	down	hypothetical protein TorRG33x02_181370 [Trema orientalis]
Fes_sc0116167.1.g000001.aua.1.gene	53.7156	21.0826	-1.27944	down	heme-binding protein 2 [Spinacia oleracea]
Fes_sc0237741.1.g000001.aua.1.gene	48.876	20.1437	-1.24882	down	serine/threonine-protein kinase AtPK2/AtPK19-like [Spinacia oleracea]
Fes_sc0004499.1.g000004.aua.1.gene	11.7237	4.34199	-1.34426	down	glutaredoxin-C11-like [Spinacia oleracea]
Fes_sc0049111.1.g000001.aua.1.gene	18.1812	6.31676	-1.38901	down	hypothetical protein SOVF_023210 [Spinacia oleracea]
Fes_sc0353449.1.g000001.aua.1.gene	17.5515	0.0880973	-4.5623	down	plasma membrane ATPase 4 [Fagopyrum tataricum]
Fes_sc0004073.1.g000002.aua.1.gene	7.7028	0.830637	-2.487	down	hypothetical protein SOVF_153100 [Spinacia oleracea]
Fes_sc0000316.1.g000010.aua.1.gene	0.191947	1.30019	1.89771	up	reticulon-like protein B21 isoform X4 [Gossypium hirsutum]
Fes_sc0038207.1.g000001.aua.1.gene	0.081834	1.98353	2.12936	up	hypothetical protein LY90DRAFT_697157 [Neocallimastix californiae]
Fes_sc0004407.1.g000004.aua.1.gene	0.6378	0	-3.32266	down	#N/A
Fes_sc0030691.1.g000001.aua.1.gene	2.10784	11.9301	2.07074	up	transcription factor UNE10 [Ricinus communis]
Fes_sc0000647.1.g000015.aua.1.gene	2.18892	0.512422	-1.72433	down	hypothetical protein AQUCO_00100796v1 [Aquilegia coerulea]
Fes_sc0021214.1.g000003.aua.1.gene	0.45513	0.0437377	-2.34604	down	Cysteine-rich RLK (receptor-like protein kinase) 8 [Dorcoceras hygrometricum]
Fes_sc0055443.1.g000001.aua.1.gene	8.94609	30.2067	1.42533	up	Xylem bark cysteine peptidase 3 isoform 2 [Theobroma cacao]
Fes_sc0126575.1.g000001.aua.1.gene	4.0383	10.2956	1.15309	up	fasciclin-like arabinogalactan protein 2 [Chenopodium quinoa]
Fes_sc0000990.1.g000004.aua.1.gene	34.3446	12.0127	-1.41952	down	protein NEN1 [Beta vulgaris subsp. vulgaris]
Fes_sc0000036.1.g000007.aua.1.gene	2.98283	8.47939	1.31127	up	uncharacterized protein LOC103320790 [Prunus mume]
Fes_sc0000492.1.g000021.aua.1.gene	8.34785	28.0636	1.44029	up	ABC transporter G family member 15-like [Cucurbita maxima]
Fes_sc0003889.1.g000014.aua.1.gene	16.0525	92.6532	1.83692	up	GDSL lipase [Nepenthes alata]
Fes_sc0001105.1.g000025.aua.1.gene	9.1593	2.26407	-1.66971	down	uncharacterized protein LOC110795155 [Spinacia oleracea]
Fes_sc0009746.1.g000007.aua.1.gene	25.4597	8.69355	-1.43045	down	interferon-related developmental regulator 1 isoform X1 [Juglans regia]
Fes_sc0002363.1.g000007.aua.1.gene	0.535007	2.72265	1.82498	up	Protein AIG1 [Dendrobium catenatum]
Fes_sc0005416.1.g000003.aua.1.gene	1.45291	3.77272	1.18218	up	uncharacterized protein LOC104891937 [Beta vulgaris subsp. vulgaris]
Fes_sc0000160.1.g000007.aua.1.gene	1.11148	4.94037	1.72436	up	hypothetical protein BVRB_9g209720 [Beta vulgaris subsp. vulgaris]
Fes_sc0099421.1.g000001.aua.1.gene	4.91274	14.1106	1.28214	up	beta carbonic anhydrase 5, chloroplastic [Quercus suber]
Fes_sc0028652.1.g000001.aua.1.gene	0.11804	1.27533	2.35192	up	#N/A
Fes_sc0004036.1.g000002.aua.1.gene	57.815	140.176	1.10348	up	Plant peroxidase [Corchorus olitorius]
Fes_sc0008820.1.g000003.aua.1.gene	6.26356	1.84558	-1.53204	down	monoglyceride lipase-like [Prunus mume]
Fes_sc0131840.1.g000001.aua.1.gene	95.7339	42.7909	-1.1532	down	Serine/threonine-protein kinase AtPK19 [Populus trichocarpa]
Fes_sc0002033.1.g000003.aua.1.gene	4.28508	11.5882	1.26097	up	probable LRR receptor-like serine/threonine-protein kinase At1g07650 [Juglans regia]
Fes_sc0033167.1.g000001.aua.1.gene	5.59203	1.93009	-1.42842	down	geraniol 8-hydroxylase-like [Juglans regia]
Fes_sc0013248.1.g000002.aua.1.gene	392.322	112.87	-1.59007	down	probable aldo-keto reductase 2 [Beta vulgaris subsp. vulgaris]
Fes_sc0020563.1.g000002.aua.1.gene	5.34853	1.64901	-1.52499	down	#N/A
Fes_sc0070112.1.g000001.aua.1.gene	5.35301	1.64846	-1.52058	down	probable ribosomal protein S11, mitochondrial [Spinacia oleracea]
Fes_sc0260309.1.g000001.aua.1.gene	0.538566	8.10838	2.69508	up	protein FANTASTIC FOUR 3-like [Hevea brasiliensis]
Fes_sc0007262.1.g000001.aua.1.gene	310.967	108.251	-1.42578	down	inorganic pyrophosphatase 1-like [Ziziphus jujuba]
Fes_sc0126564.1.g000001.aua.1.gene	4.20708	12.5503	1.35418	up	polygalacturonase-inhibiting protein [Knorringia sibirica]
Fes_sc0000919.1.g000026.aua.1.gene	66.3153	424.673	1.9205	up	kirola-like [Erythranthe guttata]
Fes_sc0057613.1.g000001.aua.1.gene	84.3803	41.8361	-1.0298	down	short-chain dehydrogenase TIC 32, chloroplastic [Herrania umbratica]
Fes_sc0016148.1.g000002.aua.1.gene	1.96879	0.261776	-2.0722	down	uncharacterized protein LOC104763089 [Camelina sativa]

## Sheet: Table S3
Table S3 Expression analysis of core genes in MEpink and MEturquoise module, respectively
	#ID	UD_fpkm	Gr_fpkm	log2FC	regulated	NR_annotation
MEblue	Fes_sc0273075.1.g000001.aua.1.gene	#N/A	#N/A	#N/A	#N/A	#N/A
	Fes_sc0000947.1.g000002.aua.1.gene	321.507	95.2227	-1.57439	down	PREDICTED: WAT1-related protein At2g39510-like [Nelumbo nucifera]
	Fes_sc0006413.1.g000002.aua.1.gene	29.4343	9.40744	-1.54178	down	protein DA1-related 2 isoform X1 [Spinacia oleracea]
	Fes_sc0008595.1.g000003.aua.1.gene	2.0059	0.434524	-1.75951	down	putative disease resistance RPP13-like protein 1 isoform X2 [Chenopodium quinoa]
	Fes_sc0011859.1.g000001.aua.1.gene	15.4387	4.85714	-1.52269	down	hypothetical protein POPTR_0010s12140g [Populus trichocarpa]
	Fes_sc0012172.1.g000005.aua.1.gene	11.4839	3.87687	-1.43837	down	putative clathrin assembly protein At2g01600 isoform X1 [Spinacia oleracea]
	Fes_sc0002955.1.g000002.aua.1.gene	6.51307	0.903904	-2.60886	down	S-adenosylhomocysteine hydrolase [Handroanthus impetiginosus]
	Fes_sc0001447.1.g000002.aua.1.gene	3.96895	1.16055	-1.52712	down	protein BREVIS RADIX-like [Chenopodium quinoa]
	Fes_sc0004453.1.g000005.aua.1.gene	194.822	71.6748	-1.4329	down	hypothetical protein BVRB_5g126040 [Beta vulgaris subsp. vulgaris]
	Fagopyrum_esculentum_newGene_12570	11.1157	1.78954	-2.04425	down	protein heading date 3a [Quercus suber]
	Fes_sc0000049.1.g000027.aua.1.gene	7.2064	1.07652	-2.17835	down	PREDICTED: monogalactosyldiacylglycerol synthase 2, chloroplastic [Beta vulgaris subsp. vulgaris]
	Fes_sc0000647.1.g000015.aua.1.gene	2.18892	0.512422	-1.72433	down	hypothetical protein AQUCO_00100796v1 [Aquilegia coerulea]
	Fes_sc0257405.1.g000001.aua.1.gene	6.62218	0.552649	-2.27403	down	PREDICTED: pyruvate kinase, cytosolic isozyme [Capsicum annuum]
	Fes_sc0060999.1.g000001.aua.1.gene	50.4029	18.7546	-1.40647	down	4-coumarate:CoA ligase, partial [Fagopyrum esculentum]
	Fes_sc0013743.1.g000001.aua.1.gene	16.7531	5.54243	-1.51927	down	AUX/IAA protein [Corchorus capsularis]
	Fes_sc0001018.1.g000003.aua.1.gene	16.3341	4.82919	-1.5568	down	heptahelical transmembrane protein 4 isoform X1 [Durio zibethinus]
	Fes_sc0008848.1.g000004.aua.1.gene	167.929	71.6505	-1.2182	down	SPX domain-containing protein 1-like [Manihot esculenta]
	Fes_sc0003969.1.g000002.aua.1.gene	31.876	12.6661	-1.27513	down	PREDICTED: phosphate transporter PHO1 homolog 10 [Beta vulgaris subsp. vulgaris]
	Fes_sc0009746.1.g000007.aua.1.gene	25.4597	8.69355	-1.43045	down	PREDICTED: interferon-related developmental regulator 1 isoform X1 [Juglans regia]
	Fes_sc0070112.1.g000001.aua.1.gene	5.35301	1.64846	-1.52058	down	probable ribosomal protein S11, mitochondrial [Spinacia oleracea]
	Fes_sc0018660.1.g000001.aua.1.gene	358.068	99.2451	-1.69812	down	inorganic pyrophosphatase 1-like [Hevea brasiliensis]
	Fes_sc0017498.1.g000004.aua.1.gene	229.261	68.3497	-1.57944	down	hypothetical protein BVRB_5g111830 [Beta vulgaris subsp. vulgaris]
	Fes_sc0049111.1.g000001.aua.1.gene	18.1812	6.31676	-1.38901	down	hypothetical protein SOVF_023210 [Spinacia oleracea]
	Fes_sc0002955.1.g000004.aua.1.gene	50.8011	10.1475	-1.94208	down	S-adenosylhomocysteine hydrolase [Handroanthus impetiginosus]
MEturquoise	Fes_sc0004127.1.g000015.aua.1.gene	1.97426	5.70373	1.31852	up	uncharacterized protein LOC110687811 [Chenopodium quinoa]
	Fes_sc0009400.1.g000005.aua.1.gene	8.20665	26.8554	1.40287	up	PREDICTED: protein YLS3 [Nelumbo nucifera]
	Fes_sc0001536.1.g000007.aua.1.gene	6.07737	16.2228	1.23171	up	WRKY DNA-binding protein 25 [Sesuvium portulacastrum]
	Fes_sc0099421.1.g000001.aua.1.gene	4.91274	14.1106	1.28214	up	beta carbonic anhydrase 5, chloroplastic [Quercus suber]
	Fes_sc0019996.1.g000002.aua.1.gene	2.50674	9.084	1.52482	up	nudix hydrolase 26, chloroplastic [Cucurbita maxima]
	Fes_sc0029277.1.g000001.aua.1.gene	1.12568	4.12849	1.53674	up	uncharacterized protein LOC110799473 [Spinacia oleracea]
	Fes_sc0016307.1.g000002.aua.1.gene	4.59273	12.7897	1.24882	up	protein ALUMINUM SENSITIVE 3 [Herrania umbratica]
	Fes_sc0003149.1.g000006.aua.1.gene	22.5883	61.3812	1.23863	up	aquaporin [Knorringia sibirica]
	Fes_sc0009861.1.g000001.aua.1.gene	#N/A	#N/A	#N/A	#N/A	#N/A
	Fes_sc0014416.1.g000003.aua.1.gene	4.96874	25.0406	1.97075	up	hypothetical protein L195_g001705 [Trifolium pratense]
	Fagopyrum_esculentum_newGene_8228	1.82194	6.53872	1.52841	up	unnamed protein product [Coffea canephora]
	Fes_sc0187383.1.g000001.aua.1.gene	51.6758	132.671	1.16084	up	hypothetical protein POPTR_004G013200v3 [Populus trichocarpa]
	Fes_sc0020004.1.g000001.auf.1.gene	0.717263	5.61724	2.02933	up	PREDICTED: uncharacterized protein LOC104214838 isoform X2 [Nicotiana sylvestris]
	Fes_sc0002363.1.g000007.aua.1.gene	0.535007	2.72265	1.82498	up	Protein AIG1 [Dendrobium catenatum]
	Fes_sc0000035.1.g000045.aua.1.gene	1.21175	3.18044	1.17184	up	probable envelope ADP,ATP carrier protein, chloroplastic [Chenopodium quinoa]
Genes with frontbold are core hub-genes.

## Sheet: Table S4
Table S4 DEGs by conjoint analyses of transcriptome and metabolome sequencing.
metaName	geneName	UD_fpkm	Gr_fpkm	log2FC	regulated	NR_annotation
meta_522,meta_17,meta_1039	Fes_sc0166771.1.g000001.aua.1.gene	17.8604	3.35666	-1.78269	down	cysteine synthase [Eucalyptus grandis]
meta_529,meta_17,meta_522,	Fes_sc0002955.1.g000004.aua.1.gene	50.8011	10.1475	-1.94208	down	S-adenosylhomocysteine hydrolase [Handroanthus impetiginosus]
meta_529,meta_522,meta_17	Fes_sc0002955.1.g000002.aua.1.gene	6.51	0.9	-2.61	down	S-adenosylhomocysteine hydrolase [Handroanthus impetiginosus]
meta_1039,meta_1138,meta_529,meta_31	Fes_sc0076039.1.g000001.aua.1.gene	24.3794	11.7423	-1.0593	down	unknown [Populus trichocarpa x Populus deltoides]
meta_32	Fes_sc0060999.1.g000001.aua.1.gene	50.4029	18.7546	-1.40647	down	4-coumarate:CoA ligase, partial [Fagopyrum esculentum]
meta_1138	Fes_sc0049111.1.g000001.aua.1.gene	18.1812	6.31676	-1.38901	down	hypothetical protein SOVF_023210 [Spinacia oleracea]
meta_989	Fes_sc0008256.1.g000001.aua.1.gene	3.61799	14.8678	1.57199	up	hypothetical protein VIGAN_06023300 [Vigna angularis var. angularis]
meta_7	Fes_sc0000031.1.g000055.aua.1.gene	54.1745	20.2338	-1.43796	down	LOW QUALITY PROTEIN: high affinity nitrate transporter 2.5-like [Chenopodium quinoa]
meta_1046,meta_1039,meta_1138,meta_31	Fes_sc0257405.1.g000001.aua.1.gene	6.62218	0.552649	-2.27403	down	pyruvate kinase, cytosolic isozyme [Capsicum annuum]
meta_582	Fes_sc0045579.1.g000001.aua.1.gene	0.797621	4.33555	1.79553	up	hypothetical protein B456_004G085900 [Gossypium raimondii]
meta_582	Fes_sc0015914.1.g000006.aua.1.gene	5.30255	0.435977	-2.40515	down	probable indole-3-acetic acid-amido synthetase GH3.1 [Vitis vinifera]
meta_582	Fes_sc0013743.1.g000001.aua.1.gene	16.7531	5.54243	-1.51927	down	AUX/IAA protein [Corchorus capsularis]

## Sheet: Table S5
Table S5 Expression analysis of genes of QTL regions in the four samples using RNA-Seq data
Nearest markers	Primer_F	Primer_R	Scolfold ID	Physical location_F	Physical location_R	Gene ID	Start pos	End pos	Strand	Gr_fpkm	UD_fpkm	Nr
SWU_Fe0050	TCTGATTTTACCGTGACCGACA	AGGCAAGTAATCACAGAGCCA	Fes_sc0000992.1	71759	71905	Fes_sc0000992.1.g000005.aua.1.gene	53401	55121	-	2.4295	0.736872	--
						Fes_sc0000992.1.g000006.gia.1.gene	58788	61110	-	0	0	--
						Fes_sc0000992.1.g000007.aua.1.gene	64306	67133	+	0.510552	1.29388	uncharacterized protein LOC110735236 [Chenopodium quinoa]
						Fes_sc0000992.1.g000008.aua.1.gene	67357	69221	-	0	0	probable prolyl 4-hydroxylase 7 isoform X1 [Chenopodium quinoa]
						Fes_sc0000992.1.g000009.aua.1.gene	72905	76051	-	0	0	auxilin-like protein, partial [Trifolium pratense]
						Fes_sc0000992.1.g000010.aua.1.gene	76315	78421	-	4.73898	2.72141	--
						Fes_sc0000992.1.g000011.aua.1.gene	80996	82588	+	0.252283	0.590369	--
						Fes_sc0000992.1.g000012.aua.1.gene	86026	89805	+	0.0163187	0	hypothetical protein VITISV_003191 [Vitis vinifera]
						Fes_sc0000992.1.g000013.aua.1.gene	91496	92031	-	0	0	hypothetical protein HannXRQ_Chr02g0056891 [Helianthus annuus]
SWU_Fe0155	CATCAATCGGGGCCTCTTGT	TCAGTTTTCCGACGGCTTGT	Fes_sc0001710.1	27633	27431	Fes_sc0001710.1.g000003.auf.1.gene	4764	5000	-	0	0	uncharacterized protein LOC111437896 [Cucurbita moschata]
						Fes_sc0001710.1.g000004.gia.1.gene	6144	7021	-	0	0	--
						Fes_sc0001710.1.g000005.aua.1.gene	8296	11470	+	0	0	hypothetical protein CRG98_022183 [Punica granatum]
						Fes_sc0001710.1.g000006.aua.1.gene	11824	14371	-	0	0	--
						Fes_sc0001710.1.g000007.aua.1.gene	14776	19701	+	0	0	uncharacterized protein LOC108831621 [Raphanus sativus]
						Fes_sc0001710.1.g000008.aua.1.gene	20616	22747	+	0.266944	0.100921	--
						Fes_sc0001710.1.g000009.aua.1.gene	27376	32461	+	8.31449	8.85404	condensin-2 complex subunit H2 [Beta vulgaris subsp. vulgaris]
						Fes_sc0001710.1.g000010.aua.1.gene	34520	35621	-	12.7446	21.1086	RING-H2 finger protein ATL2 [Beta vulgaris subsp. vulgaris]
						Fes_sc0001710.1.g000011.aua.1.gene	36516	37890	+	0	0	--
						Fes_sc0001710.1.g000012.aua.1.gene	38996	39684	+	3.09258	0.816425	uncharacterized protein LOC101297056 [Fragaria vesca subsp. vesca]
						Fes_sc0001710.1.g000013.aua.1.gene	48409	50741	-	62.3698	73.2505	probable acylpyruvase FAHD1, mitochondrial isoform X1 [Citrus clementina]
SWU_Fe0200	TCGGACGACAAACCAGAGTT	ACATGAGACAAACTTCCAGGCT	Fes_sc0001593.1	54108	53942	Fes_sc0001593.1.g000008.aua.1.gene	23726	24425	+	1.45798	1.04129	--
						Fes_sc0001593.1.g000009.aua.1.gene	37129	38051	-	1.91373	1.58651	uncharacterized protein LOC105794625 [Gossypium raimondii]
						Fes_sc0001593.1.g000010.aua.1.gene	38787	40251	-	0	0	--
						Fes_sc0001593.1.g000011.aua.1.gene	49156	54450	+	15.618	15.8728	AP-1 complex subunit mu-2 [Beta vulgaris subsp. vulgaris]
						Fes_sc0001593.1.g000012.aua.1.gene	54584	56292	-	0.076227	0	Alliin lyase [Zea mays]
SWU_Fe0018	CGAAGCATCGCCTTGAGTTG	AGAGGTGGCCAGAGACTGAT	Fes_sc0001233.1	39680		Fes_sc0001233.1.g000008.aua.1.gene	20656	25399	+	0	0	DNA/RNA polymerases superfamily protein [Theobroma cacao]
						Fes_sc0001233.1.g000009.aua.1.gene	25696	28512	+	0	0	--
						Fes_sc0001233.1.g000010.aua.1.gene	28797	50291	-	16.2998	15.9238	ABC transporter A family member 1 isoform X2 [Quercus suber]
						Fes_sc0001233.1.g000011.aua.1.gene	52359	53771	-	0	0	--
						Fes_sc0001233.1.g000012.aua.1.gene	53976	58695	+	0	0	uncharacterized protein LOC107813373 [Nicotiana tabacum]
						Fes_sc0001233.1.g000013.aua.1.gene	59913	61961	-	0	0	uncharacterized protein LOC110728456 [Chenopodium quinoa]
SWU_Fe0286	TCCATAATCCCACACCCCCA	TCCGTGTCTGTAAGTGGCTC	Fes_sc0008858.1	18025		Fes_sc0008858.1.g000001.aua.1.gene	1	548	+	0	0	uncharacterized protein LOC109135359 [Beta vulgaris subsp. vulgaris]
						Fes_sc0008858.1.g000002.gia.1.gene	781	1734	-	0	0	uncharacterized protein LOC108226826 [Daucus carota subsp. sativus]
						Fes_sc0008858.1.g000003.aua.1.gene	2811	3971	-	2.49326	2.00441	Glutathione S-transferase [Macleaya cordata]
						Fes_sc0008858.1.g000004.aua.1.gene	17284	19101	-	2.28754	3.86979	DNA topoisomerase 2-binding protein 1 isoform X1 [Manihot esculenta]
						Fes_sc0008858.1.g000005.gia.1.gene	34305	35542	-	0	0	uncharacterized protein LOC104907437 [Beta vulgaris subsp. vulgaris]
						Fes_sc0008858.1.g000006.gia.1.gene	37197	39184	+	0	0	hypothetical protein KK1_021414 [Cajanus cajan]
						Fes_sc0008858.1.g000007.gia.1.gene	39626	40357	-	0	0	--
SWU_Fe0047	CACCCATCAAGGCAGTGAGT	ACCCCGCTACTTCTGCAAAA	Fes_sc0124560.1	733	502	Fes_sc0124560.1.g000001.aua.1.gene	116	743	+	1.92808	0.774966	dof zinc finger protein DOF5.6 [Quercus suber]
SWU_Fe_InDel_140	TTGATCCGGCACCAGAATCC	GCTTGGTTTGGATGGCGTTT	Fes_sc0003600.1	38469	38757	Fes_sc0003600.1.g000004.aua.1.gene	13426	19095	+	29.2126	36.8312	bZIP9 [Tamarix hispida]
						Fes_sc0003600.1.g000005.aua.1.gene	24596	26792	-	1.85433	2.23367	serine carboxypeptidase-like 31 [Prunus avium]
						Fes_sc0003600.1.g000006.aua.1.gene	26978	31691	+	0.984854	0.427149	serine carboxypeptidase-like 31 [Beta vulgaris subsp. vulgaris]
						Fes_sc0003600.1.g000007.aua.1.gene	35576	36844	+	0	0	hypothetical protein TSUD_300150 [Trifolium subterraneum]
